# Supplementary material for: Piezoelectric Energy Harvesting from Rotational Motion to Power Industrial Maintenance Sensors
Source: Sensors (Basel). 2022 Sep 30;22(19):7449. doi: 10.3390/s22197449 (PMC9570772; doi:10.3390/s22197449)
Supplement: Supplementary file 1 [file sensors-22-07449-s001.zip]

Archive with 3 entries (3 files):
- Video S1. Rotation at 4.5Hz & Movement limitors 48mm & Continous movement.mp4
- Video S2. Rotation at 5.0Hz Movement limitors 48mm & Gets into Stagnant position.mp4
- Video S3. Rotation at 5.2Hz Longer movement limitors 77mm & Continous movement.mp4
